# Supplementary material for: Low-cost feedback-controlled syringe pressure pumps for microfluidics applications
Source: PLoS One. 2017 Apr 3;12(4):e0175089. doi: 10.1371/journal.pone.0175089 (PMC5378403; doi:10.1371/journal.pone.0175089)
Supplement: S1 File — Zipped folder containing all the required STL files to 3D print the required ABS components for the syringe pressure pump presented here. (ZIP) [file pone.0175089.s003.zip]

Archive with 6 entries (6 files):
- PLoS ONE Syringe Clamp 10mL Size.stl
- PLoS ONE Syringe Platform.stl
- PLoS ONE Syringe Plunger Connetors.stl
- PLoS ONE Syringe Pump End Stop.stl
- PLoS ONE Syringe Pump Motor Connector.stl
- PLoS ONE Syringe Pump Traveler Push.stl
