# Supplementary material for: Low-cost feedback-controlled syringe pressure pumps for microfluidics applications
Source: PLoS One. 2017 Apr 3;12(4):e0175089. doi: 10.1371/journal.pone.0175089 (PMC5378403; doi:10.1371/journal.pone.0175089)
Supplement: S2 File — Zipped folder containing the Arduino sketches required to control both the Bang-bang and PID control methods presented here. For the PID control method, 2 Arduino sketches are included; one to control a single pressure pump and another to control two pressure pumps simultaneously. (ZIP) [file pone.0175089.s004.zip]

Archive with 6 entries (3 files):
- PLos ONE Syringe Pressure Pump Arduino Sketches/Dual_Pump_PID_Control/
- PLos ONE Syringe Pressure Pump Arduino Sketches/Dual_Pump_PID_Control/Dual_Pump_PID_Control.ino
- PLos ONE Syringe Pressure Pump Arduino Sketches/Single_Pump_ON_OFF_Control/
- PLos ONE Syringe Pressure Pump Arduino Sketches/Single_Pump_ON_OFF_Control/Single_Pump_ON_OFF_Control.ino
- PLos ONE Syringe Pressure Pump Arduino Sketches/Single_Pump_PID_Control/
- PLos ONE Syringe Pressure Pump Arduino Sketches/Single_Pump_PID_Control/Single_Pump_PID_Control.ino
