# Supplementary material for: Low-cost feedback-controlled syringe pressure pumps for microfluidics applications
Source: PLoS One. 2017 Apr 3;12(4):e0175089. doi: 10.1371/journal.pone.0175089 (PMC5378403; doi:10.1371/journal.pone.0175089)
Supplement: S2 File — Zipped folder containing the Arduino sketches required to control both the Bang-bang and PID control methods presented here. For the PID control method, 2 Arduino sketches are included; one to control a single pressure pump and another to control two pressure pumps simultaneously. (ZIP) [file pone.0175089.s004.zip › PLos ONE Syringe Pressure Pump Arduino Sketches/Single_Pump_PID_Control/Single_Pump_PID_Control.ino]

//add required libraries
#include "Timer.h"
#include <AccelStepper.h>

//initialize constructs
Timer t1, t2;
AccelStepper stepper1(1, 9, 8);

//initialize global variables
int stepperSpeed = 6000;
int milliTiming = 200;
int printTiming = 200;
float setPoint1 = 1.4;
float sensor1 = 0;
float error1 = 0;
float error1RunSum = 0;
float previousError1 = 0;
float stepper1Out = 1;
float maxError = 5.0;

//set gains
float Kp = 32500;
float Ki = 4;
float Kd = 5000;

//from calibration offset
//these can be different for every sensor
float sensor1Offset = 0.099;

//initial setup
void setup()
{
  stepper1.setMaxSpeed(6000);
  Serial.begin(9600);
  while (!Serial) {
    ;
  }
  t1.every(milliTiming, simplePID);
  t2.every(printTiming, printReading);
  
}

//main loop
void loop()
{
  t1.update();
  t2.update();
  
  stepper1.setSpeed(stepper1Out);
  stepper1.runSpeed();


/*  // For pulse
  if (millis()>10000 && millis()<=20000) {
    setPoint1 = 1.4;
    error1RunSum = 0;
  }
  
  else if (millis()>20000 && millis()<=30000) {
    setPoint1 = 0.7;
    error1RunSum = 0;
  }
  
  else if (millis()>30000 && millis()<=40000) {
    setPoint1 = 2.1;
    error1RunSum = 0;
  }

  else if (millis()>40000 && millis()<=50000) {
    setPoint1 = 0.7;
    error1RunSum = 0;
  }

  else if (millis()>50000 && millis()<=60000) {
    setPoint1 = 2.8;
    error1RunSum = 0;
  }

  else if (millis()>60000 && millis()<=70000) {
    setPoint1 = 0.7;
    error1RunSum = 0;
  }
  
  else if (millis()>70000 && millis()<=80000) {
    setPoint1 = 3.5;
    error1RunSum = 0;
  }

  else if (millis()>80000 && millis()<=90000) {
    setPoint1 = 0.7;
    error1RunSum = 0;
  }

  else if (millis()>90000 && millis()<=100000) {
    setPoint1 = 4.2;
    error1RunSum = 0;
  }

  else if (millis()>100000 && millis()<=110000) {
    setPoint1 = 0.7;
    error1RunSum = 0;
  }
*/
/*  // For steps
  if (millis()>10000 && millis()<=20000) {
    setPoint1 = 0.7;
    error1RunSum = 0;
  }
  
  else if (millis()>20000 && millis()<=30000) {
    setPoint1 = 1.05;
    error1RunSum = 0;
  }
  
  else if (millis()>30000 && millis()<=40000) {
    setPoint1 = 1.4;
    error1RunSum = 0;
  }

  else if (millis()>40000 && millis()<=50000) {
    setPoint1 = 1.75;
    error1RunSum = 0;
  }
  
  else if (millis()>50000 && millis()<=60000) {
    setPoint1 = 2.1;
    error1RunSum = 0;
  }
  
  else if (millis()>60000 && millis()<=70000) {
    setPoint1 = 2.45;
    error1RunSum = 0;
  }

  else if (millis()>70000 && millis()<=80000) {
    setPoint1 = 2.1;
    error1RunSum = 0;
  }
  
  else if (millis()>80000 && millis()<=90000) {
    setPoint1 = 1.75;
    error1RunSum = 0;
  }

  else if (millis()>90000 && millis()<=100000) {
    setPoint1 = 1.4;
    error1RunSum = 0;
  }
  
  else if (millis()>100000 && millis()<=110000) {
    setPoint1 = 1.05;
    error1RunSum = 0;
  }

  else if (millis()>110000 && millis()<=120000) {
    setPoint1 = 0.7;
    error1RunSum = 0;
  }

  else if (millis()>120000) {
    setPoint1 = 0.35;
    error1RunSum = 0;
  }
*/
}

//PID function
void simplePID()
{
  takeReading();
  error1 = (setPoint1 - (sensor1-sensor1Offset)) / maxError;
  
  float P1 = Kp * error1;
  float I1 = Ki * error1RunSum;
  float D1 = Kd * (error1 - previousError1);

  float PID1 = P1 + I1 + D1;
  
  stepper1Out = PID1;

  if (stepper1Out > 6000) {
    stepper1Out = 6000;
  }

  if (stepper1Out < -6000) {
    stepper1Out = -6000;
  }
  
  error1RunSum = error1RunSum + error1;
  previousError1 = error1;  
}

void takeReading()
{
  sensor1 = analogRead(1)*5.0/1024.0;
}

void printReading()
{
  String MillisTime = String(millis());
  String Output = String(String(sensor1,3) + ", " + MillisTime + ", " + String(stepper1Out) + ", " + String(error1));
  Serial.println(Output);
}
